# Supplementary material for: Apt-Conjugated PDMS-ZnO/Ag-Based Multifunctional Integrated Superhydrophobic Biosensor with High SERS Activity and Photocatalytic Sterilization Performance
Source: Int J Mol Sci. 2024 Jul 12;25(14):7675. doi: 10.3390/ijms25147675 (PMC11276906; doi:10.3390/ijms25147675)
Supplement: Supplementary file 1 [file ijms-25-07675-s001.zip]

Archive with 1 entries (1 files):
- ijms-3083958-supplementary.pdf
